# Supplementary material for: No Evidence for Light-Induced Embolism Repair in Cut Stems of Drought-Resistant Mediterranean Species under Soaking
Source: Plants (Basel). 2022 Jan 24;11(3):307. doi: 10.3390/plants11030307 (PMC8840644; doi:10.3390/plants11030307)
Supplement: Supplementary file 1 [file plants-11-00307-s001.zip]

Archive with 1 entries (1 files):
- plants-1540587-supplementary.pdf
